# Supplementary material for: Time- and Spectrally-Resolved Photoluminescence Study of Alloyed CdxZn1−xSeyS1−y/ZnS Quantum Dots and Their Nanocomposites with SPIONs in Living Cells
Source: Int J Mol Sci. 2022 Apr 6;23(7):4061. doi: 10.3390/ijms23074061 (PMC8999546; doi:10.3390/ijms23074061)
Supplement: Supplementary file 1 [file ijms-23-04061-s001.zip]

Archive with 1 entries (1 files):
- ijms-1643841-supplementary 2.pdf
